# Supplementary material for: Examining the association of changes in minimum wage with health across race/ethnicity and gender in the United States
Source: BMC Public Health. 2019 Aug 8;19:1069. doi: 10.1186/s12889-019-7376-y (PMC6686560; doi:10.1186/s12889-019-7376-y)
Supplement: Supplementary file 1 — Adjustment factors for all state-year combinations (1993-2014). (XLS 46 kb) [file 12889_2019_7376_MOESM1_ESM.xls]

## Sheet: Sheet1
state_abbv	adjustfactor1993	adjustfactor1994	adjustfactor1995	adjustfactor1996	adjustfactor1997	adjustfactor1998	adjustfactor1999	adjustfactor2000	adjustfactor2001	adjustfactor2002	adjustfactor2003	adjustfactor2004	adjustfactor2005	adjustfactor2006	adjustfactor2007	adjustfactor2008	adjustfactor2009	adjustfactor2010	adjustfactor2011	adjustfactor2012	adjustfactor2013	adjustfactor2014
AK	1.13669	1.13669	1.13669	1.13669	1.13669	1.10444	1.11387	1.08768	1.08879	1.05742	1.04881	1.02289	1.05953	1.06552	1.03259	1.0218	0.992253	1.0122	1.03877	1.07514	1.02852	1.02802
AL	0.8753	0.8753	0.8753	0.8753	0.8753	0.846667	0.86677	0.842026	0.844978	0.862745	0.853559	0.86014	0.836605	0.873852	0.887145	0.900412	0.897497	0.890825	0.91049	0.918644	0.931208	0.941758
AR	0.8753	0.8753	0.8753	0.8753	0.8753	0.866667	0.796282	0.808012	0.802038	0.811625	0.818983	0.799746	0.807473	0.833435	0.841279	0.834414	0.825983	0.829268	0.840935	0.845763	0.805369	0.797253
AZ	1.02758	1.02758	1.02758	1.02758	1.02758	1.03667	1.02556	1.00151	1.01383	1.01401	1.01153	0.988557	0.991767	1.01102	1.02957	1.01768	1.02324	1.01045	1.00285	0.979661	0.97651	0.965385
CA	1.1295	1.1295	1.1295	1.1295	1.1295	1.12	1.13091	1.1678	1.14483	1.14286	1.12746	1.07311	1.06523	1.05511	1.05069	1.0442	1.06257	1.06098	1.07583	1.06723	1.06376	1.03407
CO	1.09832	1.09832	1.09832	1.09832	1.09832	1.11	1.07126	1.11565	1.09461	1.10574	1.12203	1.07502	1.06966	1.0692	1.04587	1.04243	1.02682	1.03891	1.00912	0.99774	0.994407	1.01538
CT	1.05995	1.05995	1.05995	1.05995	1.05995	1.05556	1.17661	1.20559	1.19651	1.17717	1.19729	1.17101	1.1406	1.12676	1.07725	1.09193	1.09356	1.11092	1.11117	1.09718	1.11689	1.13077
DC	1.33453	1.33453		1.33453	1.33453	1.35889	1.14098	1.11413	1.12955	1.16176	1.19729	1.17864	1.15833	1.12125	1.14001	1.16205	1.13468	1.15912	1.10148	1.15198	1.13535	1.13077
DE	0.995204	0.995204	0.995204	0.995204	0.995204	0.956667	0.943455	0.989418	1.00582	1.01541	1.03661	1.05722	1.1216	1.06797	1.09113	1.09546	1.1323	1.10511	1.08894	1.09266	1.13367	1.17143
FL	0.978417	0.978417	0.978417	0.978417	0.978417	0.971111	1.01007	1.03477	1.04512	1.04412	1.07119	1.08519	1.07473	1.08941	1.09053	1.09546	1.07867	1.05923	1.04333	1.02994	1.01622	1.02747
GA	0.996403	0.996403	0.996403	0.996403	0.996403	0.993333	0.974438	0.96901	0.937409	0.941176	0.926102	0.907819	0.892337	0.895897	0.888956	0.908073	0.929678	0.952962	0.960661	0.963842	0.930089	0.918132
HI	1.10072	1.10072	1.10072	1.10072	1.10072	1.04444	1.04338	1.01587	1.04221	1.04342	1.01627		1.03673	1.04409	1.05371	1.05657	1.03993	1.05807	1.08267	1.11638	1.1113	1.07253
IA	0.932854	0.932854	0.932854	0.932854	0.932854	0.91	0.906274	0.915344	0.935953	0.915966	0.906441	0.921805	0.930969	0.939988	0.939046	0.938126	0.929678	0.930894	0.925314	0.935593	0.901007	0.853297
ID	0.958034	0.958034	0.958034	0.958034	0.958034	0.94	0.898528	0.907029	0.876274	0.873249	0.904407	0.854418	0.901837	0.912431	0.908268	0.891573	0.859356	0.864692	0.874002	0.902825	0.879754	0.895055
IL	1.02878	1.02878	1.02878	1.02878	1.02878	1.03222	1.0945	1.01738	0.991266	0.981793	0.953898	0.975207	1.03737	1.03491	1.0175	1.02416	1.01251	1.02149	0.990878	0.962147	0.973714	0.973077
IN	0.973621	0.973621	0.973621	0.973621	0.973621	0.944444	0.923315	0.951625	0.95706	0.952381	0.960678	0.969485	0.963901	0.962033	0.960772	0.969947	0.969011	0.973287	0.95553	0.949153	0.926734	0.946703
KS	0.902878	0.902878	0.902878	0.902878	0.902878	0.891111	0.8567	0.849584	0.849345	0.887955	0.881356	0.917355	0.89677	0.900796	0.894991	0.881556	0.884982	0.909988	0.933295	0.939548	0.932886	0.943956
KY	0.904077	0.904077	0.904077	0.904077	0.904077	0.893333	0.818745	0.815571	0.830422	0.84944	0.848814	0.827082	0.816339	0.838334	0.849728	0.86211	0.848629	0.847271	0.844926	0.862712	0.86689	0.871429
LA	0.866906	0.866906	0.866906	0.866906	0.866906	0.844444	0.955074	0.928949	0.916303	0.916667	0.894237	0.865226	0.868271	0.857318	0.875075	0.874484	0.890942	0.901858	0.917902	0.913559	0.916667	0.911538
MA	1.09353	1.09353	1.09353	1.09353	1.09353	1.09444	1.03796	1.1096	1.09534	1.09594	1.10983	1.11825	1.11906	1.10778	1.07966	1.09134	1.10548	1.10453	1.10661	1.13333	1.14374	1.13571
MD	1.04317	1.04317	1.04317	1.04317	1.04317	1.00333	1.03021	1.00756	1.02693	1.03431	1.02644	1.02289	1.0513	1.07042	1.09294	1.09841	1.08939	1.08362	1.09065	1.08362	1.0783	1.07582
ME	0.959233	0.959233	0.959233	0.959233	0.959233	0.935556	0.979861	0.991686	0.974527	0.981793	0.951864	0.879847	0.890437	0.893448	0.920338	0.945787	0.970203	0.961092	0.931015	0.923164	0.922819	0.973077
MI	1.0036	1.0036	1.0036	1.0036	1.0036	1	1.0488	1.01058	1.01747	1.02591	1.01966	1.00572	1.0532	1.05021	1.05975	1.02534	0.996424	0.974448	0.969213	0.964407	0.965324	0.962637
MN	1.01918	1.01918	1.01918	1.01918	1.01918	1.00889	1.02866	1.05745	1.02984	1.02311	1.00136	0.966942	0.959468	0.963258	0.946288	0.925751	0.924911	0.924506	0.948119	0.954802	0.959732	0.968132
MO	1	1	1	1	1	0.978889	0.928737	0.893424	0.905386	0.927171	0.924068	1.01462	1.0399	1.01347	0.984913	0.980554	0.966031	0.941928	0.915051	0.924294	0.928971	0.941758
MS	0.865707	0.865707	0.865707	0.865707	0.865707	0.843333	0.934934	0.880574	0.852984	0.843137	0.801356	0.785124	0.79734	0.831598	0.838865	0.852681	0.847437	0.873403	0.899658	0.915254	0.893736	0.897802
MT	0.905276	0.905276	0.905276	0.905276	0.905276	0.89	0.817971	0.824641	0.828966	0.817927	0.799322	0.795296	0.813806	0.828536	0.842486	0.83736	0.856973	0.9036	0.936716	0.937288	0.911633	0.908791
NC	0.964029	0.964029	0.964029	0.964029	0.964029	0.945556	0.912471	0.9161	0.921397	0.920868	0.913898	0.890019	0.880937	0.890386	0.904043	0.903359	0.920143	0.926829	0.935576	0.954802	0.981544	0.997253
ND	0.898082	0.898082	0.898082	0.898082	0.898082	0.882222	0.870643	0.864701	0.887191	0.87395	0.864407	0.875397	0.892337	0.889773	0.911285	0.941072	0.912992	0.880372	0.884265	0.926554	0.968121	1.01319
NE	0.932854	0.932854	0.932854	0.932854	0.932854	0.917778	0.992254	0.96901	0.97671	0.97549	0.962034	0.939606	0.956301	0.947949	0.939046	0.946965	0.968415	0.987805	0.973204	0.974011	0.961969	0.943956
NH	0.990408	0.990408	0.990408	0.990408	0.990408	0.988889	0.982959	0.971277	0.955604	0.970588	0.974915	0.982835	1.01267	1.0098	1.00845	1.00295	1.01013	1.01742	1.02338	1.04407	1.06264	1.07253
NJ	1.24341	1.24341	1.24341	1.24341	1.24341	1.21444	1.20294	1.23129	1.20087	1.18838	1.16881	1.15067	1.17669	1.16534	1.13217	1.11668	1.12455	1.15041	1.16705	1.18305	1.1717	1.17088
NM	0.926858	0.926858	0.926858	0.926858	0.926858	0.902222	0.881487	0.922147	0.905386	0.904762	0.911186	0.890019	0.850538	0.869565	0.884731	0.908662	0.874851	0.886179	0.902509	0.900565	0.878635	0.852747
NV	1.02998	1.02998	1.02998	1.02998	1.02998	1.00667	0.97134	0.999244	0.994905	0.966387	0.964068	0.91672	0.962001	0.963258	1	0.997643	1.01967	1.02497	1.05872	1.08249	1.06544	1.01923
NY	1.11871	1.11871	1.11871	1.11871	1.11871	1.10222	1.06197	1.08844	1.07715	1.05602	1.06983	1.08201	1.08296	1.09124	1.11285	1.11432	1.12992	1.12834	1.14994	1.12994	1.13423	1.14835
OH	0.983213	0.983213	0.983213	0.983213	0.983213	0.962222	0.940356	0.946334	0.952693	0.943277	0.960678	0.961856	0.987334	0.965095	0.97767	0.95934	0.952324	0.947154	0.949259	0.924859	0.920022	0.923626
OK	0.922062	0.922062	0.922062	0.922062	0.922062	0.893333	0.810225	0.82842	0.846434	0.855042	0.863051	0.876669	0.862571	0.856705	0.857574	0.836182	0.830751	0.81475	0.830673	0.844633	0.863535	0.879121
OR	1.09472	1.09472	1.09472	1.09472	1.09472	1.08778	1.1495	1.12472	1.11936	1.09244	1.08203	1.02797	1.02977	1.01531	1.00845	1.00884	0.991657	1.00639	0.986317	0.990395	0.955817	0.954945
PA	0.970024	0.970024	0.970024	0.970024	0.970024	0.941111	1.00232	0.989418	0.99345	0.996499	0.970847	1.00445	1.0285	1.04287	1.0688	1.08898	1.09714	1.10279	1.09749	1.09943	1.09564	1.08242
PR				0.68705	0.68705	0.691111	0.685515	0.70446	0.703057	0.697479	0.677966	0.647807	0.660545	0.672382	0.704285	0.691809	0.679976	0.673055	0.669327	0.675141	0.673378	0.672527
RI	0.98801		0.98801	0.98801	0.98801	0.985556	1.07668	1.07105	1.09025	1.10574	1.09898	1.09282	1.0646	1.03858	1.07242	1.10371	1.11383	1.14866	1.17674	1.19096	1.14094	1.17692
SC	0.905276	0.905276	0.905276	0.905276	0.905276	0.887778	0.930287	0.947846	0.981805	0.964286	0.955254	0.954863	0.955668	0.973668	0.974653	0.979965	0.97199	0.970383	0.959521	0.963842	0.954698	0.940659
SD	0.93765	0.93765	0.93765	0.93765	0.93765	0.911111	1.0457	1.07407	1.04949	1.03081	1.00271	0.970757	0.965168	0.993264	1.01509	1.02121	1.02026	1.03252	1.04105	1.05367	1.03971	1.04451
TN	0.940048	0.940048	0.940048		0.940048	0.921111	0.873741	0.913832	0.906114	0.915966	0.920678	0.917355	0.922103	0.920392	0.92758	0.919269	0.936234	0.937863	0.95268	0.937288	0.951902	0.95
TX	0.965228	0.965228	0.965228	0.965228	0.965228	0.951111	0.931836	0.914588	0.946143	0.956583	0.969492	0.991736	0.962001	0.962645	0.960772	0.98409	0.992849	0.980836	0.980616	0.989266	1.02796	1.03132
UT	0.958034	0.958034	0.958034	0.958034	0.958034	0.937778	0.94268	0.93802	0.957787	0.942577	0.936949	0.961856	0.963901	0.938763	0.922752	0.897466	0.88975	0.901278	0.915621	0.934463	0.934564	0.913187
VA	0.934053	0.934053	0.934053	0.934053	0.934053	0.922222	0.914795	0.933484	0.954148	0.941877	0.95661	0.975842	0.989867	1.0049	1.03138	1.04537	1.03397	1.03833	1.01767	1.02655	1.02069	1.03736
VI									0.946143	0.939076	0.888136	0.860776	0.923369	0.957747	0.993361	1.04714	1.06198	1.07085
VT	1.0024	1.0024	1.0024	1.0024	1.0024	0.971111	1.09063	1.09599	1.1099	1.10504	1.10712	1.1335	1.1026	1.08145	1.04949	1.03123	1.05185	1.04297	1.05587	1.04633	1.09732	1.11978
WA	1.16067	1.16067	1.16067	1.16067	1.16067	1.15556	1.17428	1.21995	1.20015	1.19188	1.18576	1.17165	1.21849	1.20576	1.17139	1.10607	1.08462	1.0935	1.11916	1.11638	1.10682	1.08956
WI	1	1	1	1	1	0.974444	0.980635	0.99093	1.00146	0.992997	1.02305	1.01844	1.01457	0.998163	0.985516	0.964643	0.94994	0.96806	0.982326	0.985311	0.959732	0.925275
WV	0.780576	0.780576	0.780576	0.780576	0.780576	0.774444	0.793184	0.752834	0.776565	0.792017	0.772881	0.820089	0.80684	0.819351	0.85516	0.857395	0.83671	0.818815	0.813569	0.833333	0.83557	0.862637
WY		0.844125	0.844125	0.844125	0.844125	0.844444	0.845856	0.902494	0.882096	0.852241	0.869153	0.818182	0.840405	0.818739	0.85697	0.878609	0.88379	0.893728	0.90935	0.946893	0.972036	0.965385
